# Supplementary material for: A Novel Approach for Lidar-Based Robot Localization in a Scale-Drifted Map Constructed Using Monocular SLAM
Source: Sensors (Basel). 2019 May 14;19(10):2230. doi: 10.3390/s19102230 (PMC6567333; doi:10.3390/s19102230)
Supplement: Supplementary file 1 [file sensors-19-02230-s001.zip]

Archive with 3 entries (3 files):
- Lidar Localization in a Map from Monocular SLAM (on MIT Stata dataset).mp4
- Lidar Localization in a Map from Monocular SLAM (Global localization).mp4
- Lidar Localization in a Map from Monocular SLAM (in Hokkaido University).mp4
